# Supplementary material for: Conservation and Occurrence of Trans-Encoded sRNAs in the Rhizobiales
Source: Genes (Basel). 2011 Nov 18;2(4):925–56. doi: 10.3390/genes2040925 (PMC3927594; doi:10.3390/genes2040925)
Supplement: Supplementary File 1 — ZIP-Document (ZIP, 882 KB) [file genes-02-00925-s001.zip]

Archive with 3 entries (2 files):
- genes-11341-supplement-final/
- genes-11341-supplement-final/genes-11341-Supplement Tables S1 & S2 & S3.xlsx
- genes-11341-supplement-final/genes-11341-Supplement-S1.pdf
